# Supplementary material for: G6PD and ACSL3 are synthetic lethal partners of NF2 in Schwann cells
Source: Nat Commun. 2024 Jun 15;15:5115. doi: 10.1038/s41467-024-49298-7 (PMC11180199; doi:10.1038/s41467-024-49298-7)
Supplement: Supplementary file 3 — Supplementary table 1 [file 41467_2024_49298_MOESM3_ESM.xlsx]

## Sheet: Sheet1
Suppl. Table 1: Antibodies used in this study
Antibody	Host	Catalog Number	Company	Dilution
anti-NF2/merlin	rabbit	#12888 and #12896 (C-term)	Cell Signaling	1:2000
anti-Calnexin	rabbit	ADI-SPA-860-D	Enzo	1:5000
anti-phospho YAP Ser127	rabbit	#4911	Cell Signaling	1:1000
anti-YAP (total)	rabbit	#4912	Cell Signaling	1:1000
anti-phospho AKT Thr308	rabbit	#2965	Cell Signaling	1:1000
anti-AKT (total)	rabbit	#9272	Cell Signaling	1:1000
anti-Cas9	mouse	#14697	Cell Signaling	1:1000
anti-G6PD	rabbit	#12263	Cell Signaling	1:1000
anti-Caspase 3	rabbit	#9662	Cell Signaling	1:2000
anti-GAPDH	rabbit	#2118	Cell Signaling	1:5000
anti-ACSL3	rabbit	ab80675 and ab151959	Abcam	1:1000
anti-AKR1C3	mouse	6229	Sigma	1:1000
anti-GPX4	rabbit	ab125066	Abcam	1:1000
anti-ME1	rabbit	ab97445	Abcam	1:1000
anti-ME3	rabbit	HPA038473	Sigma	1:1000
anti-IDH1	rabbit	12332-1-AP	Proteintech	1:1000
anti-IDH2	rabbit	HPA007831	Sigma	1:1000
anti-ALDH1L1	mouse	#856801	Biolegend	1:1000
anti-vWF	rabbit	#65707	Cell Signaling	1:2000
anti-α-tubulin	mouse	T9026	Sigma	1:3000
HRP anti-mouse IgG (H+L)	goat	115-035-003	Dianova	1:10000
HRP anti-rabbit IgG (H+L)	goat	111-035-003	Dianova	1:10000
