# Supplementary material for: G6PD and ACSL3 are synthetic lethal partners of NF2 in Schwann cells
Source: Nat Commun. 2024 Jun 15;15:5115. doi: 10.1038/s41467-024-49298-7 (PMC11180199; doi:10.1038/s41467-024-49298-7)
Supplement: Supplementary file 4 — Supplementary table 2 [file 41467_2024_49298_MOESM4_ESM.xlsx]

## Sheet: Sheet1
Suppl. Table 2: Sequences of oligos used in this study.
Purpose	Oligo Name	Oligo Sequence
Generation of NF2 KO #1 cells	sgNF2#1 Forward	5ʹ- CACCGGTACACAATCAAGGACACAG -3ʹ
	sgNF2#1 Reverse	5ʹ- AAACCTGTGTCCTTGATTGTGTACC -3ʹ
Generation of NF2 KO #2 cells	sgNF2#2 Forward	5ʹ- CACCGCGAGATGGAGTTCAATTGCG -3ʹ
	sgNF2#2 Reverse	5ʹ-AAACCGCAATTGAACTCCATCTCGC-3ʹ
PCR genotype NF2 exon 1	NF2 exon1 Forward	5ʹ- AAAGGGCTCAGAGTGCAGG-3ʹ
	NF2 exon1 Reverse	5ʹ- TTTCGGTTCTGCCCGTCTCT -3ʹ
PCR genotype NF2 exon 2	NF2 exon2 Forward	5ʹ- AGAGTGGAGAGTGCAGAGAAAAGG -3ʹ
	NF2 exon2 Reverse	5ʹ- TGATGAGCTAGGCGCCTGCT-3ʹ
Generation of AAVS1 (control) sgRNA in PLCKO	sgAAVS1 Forward	5ʹ- ACCGGGAGGCCTGGAGCATTGGGG-3ʹ
	sgAAVS1 Reverse	5ʹ- AAACCCCCAATGCTCCAGGCCTCC-3ʹ
Generation of G6PD sgRNA in PLCKO	sgG6PD Forward	5ʹ- ACCGACTGATGGAAGGCATCGCCC -3ʹ
	sgG6PD Reverse	5ʹ- AAACGGGCGATGCCTTCCATCAGT -3ʹ
Generation of ACSL3 sgRNA in PLCKO	sgACSL3 Forward	5ʹ- ACCGATGTACACAAGTGGATCCAC -3ʹ
	sgACSL3 Reverse	5ʹ- AAACGTGGATCCACTTGTGTACAT -3ʹ
Clone inducible shRNA targeting RLuc (neg control)	shRLuc Forward	5ʹ-CCGGCGCTGAGTACTTCGAAATGTCCTCGAGGACATTTCGAAGTACTCAGCGTTTTT -3ʹ
	shRLuc Reverse	5ʹ-AATTAAAAACGCTGAGTACTTCGAAATGTCCTCGAGGACATTTCGAAGTACTCAGCG -3ʹ
Clone inducible shRNA targeting G6PD	shG6PD#1 Forward	5ʹ- CCGGTCAGTCGGATACACACATATTCTCGAGAATATGTGTGTATCCGACTGATTTTT -3ʹ
	shG6PD#1 Reverse	5ʹ- AATTAAAAATCAGTCGGATACACACATATTCTCGAGAATATGTGTGTATCCGACTGA -3ʹ
	shG6PD#2 Forward	5ʹ- CCGGCCTCATGGTGCTGAGATTTCTCGAGAAATCTCAGCACCATGAGGTTTTT -3ʹ
	shG6PD#2 Reverse	5ʹ- AATTAAAAACCTCATGGTGCTGAGATTTCTCGAGAAATCTCAGCACCATGAGG -3ʹ
Clone inducible shRNA targeting ACSL3	shACSL3#1 Forward	5ʹ- CCGGGCGGACATTGAGCGAATGTATCTCGAGATACATTCGCTCAATGTCCGCTTTTT-3ʹ
	shACSL3#1 Reverse	5ʹ- AATTAAAAAGCGGACATTGAGCGAATGTATCTCGAGATACATTCGCTCAATGTCCGC-3ʹ
	shACSL3#2 Forward	5ʹ- CCGGGCGGACATTGAGCGAATGTATCTCGAGATACATTCGCTCAATGTCCGCTTTTT -3ʹ
	shACSL3#2 Reverse	5ʹ- AATTAAAAAGCGGACATTGAGCGAATGTATCTCGAGATACATTCGCTCAATGTCCGC-3ʹ
Generation of ME1 re-expressing NF2KO line	ME1 Forward	5'-GCTAGCATGGAGCCCGAAGCCCCCCGT-3'
	ME1 Reverse	5'-GCGGCCGCCTACTGGTCAACTTTGGTCTG-3'
Q-RT-PCR	ME1 Forward	5ʹ- GTTGTGGCGTGTGGATTGAGG -3ʹ
	ME1 Reverse	5ʹ- AAGCCGACCCTCTTCCAAGTG -3ʹ
	AKR1C3 Forward	5ʹ- AGATGGCCTAGACAGAAATCTCCA -3ʹ
	AKR1C3 Reverse	5ʹ- GCGTCACCATCCACACACAG -3ʹ
	AKR1C2 Forward	5'-CCGAAGCAAGATTGCAGATGGC-3'
	AKR1C2 Reverse	5'-TTTCAGTGACCTTTCCAAGGCTG-3'
	AKR1C1 Forward	5'-GCAAGTCAAAAGACATTGTTCTGG-3'
	AKR1C1 Reverse	5'-TTGCCAAGGCACAAAGGACTGG-3'
	Rpl13a Forward	5ʹ- CCGCCCTACGACAAGAAA-3ʹ
	Rpl13a Reverse	5ʹ- CAGGGTGGCTGTCACTGC -3ʹ
siRNA for G6PD (set of 4:LQ-008181-02-0002)	siG6PD#18 : J-008181-18	target sequence: ACAGAUACAAGAACGUGAA
	siG6PD#19 : J-008181-19	target sequence:CCGUGUACACCAAGAUGAU
	siG6PD#20: J-008181-20	target sequence:CAGAUAGGCUGGAACCGCA
	siG6PD#21: J-008181-21	target sequence:AUUCACGAGUCCUGCAUGA
siRNA for ACSL3 (set of 4:LQ-010061-00-0002)	siACSL3#5 : J-010061-05	target sequence:UAACUGAACUAGCUCGAAA
	siACSL3#6 : J-010061-06	target sequence:GCAGUAAUCAUGUACACAA
	siACSL3#7 : J-010061-07	target sequence:CAACGUAAUCUGUUUAUUC
	siACSL3#8 : J-010061-08	target sequence:GAUACGGGCUCACUGAAUC
siRNA for NF2 (individual)	siNF2#18 : D-003917-18-0002	target sequence:CUUACGCCGUCCAGGCCAA
	siNF2#19 : D-003917-19-0002	target sequence:AGAAGCAGAUUUUAGAUGA
siRNA for Rluc	P-002070-01-50	target sequence:AAAAACATGCAGAAAATGCTG
