# Supplementary material for: G6PD and ACSL3 are synthetic lethal partners of NF2 in Schwann cells
Source: Nat Commun. 2024 Jun 15;15:5115. doi: 10.1038/s41467-024-49298-7 (PMC11180199; doi:10.1038/s41467-024-49298-7)
Supplement: Supplementary file 5 — Source Data [file 41467_2024_49298_MOESM5_ESM.xlsx]

## Sheet: Figure 1A
Figure 1A (uncropped WB)

## Sheet: Figure 1B
Figure 1B (dot points)
		NF2WT	NF2KO#1	NF2KO#2	NF2WT/Cas9	NF2KO/Cas9
	T=16hrs	1	1	1	1	1
	T=48hrs	4.40481	4.71653	4.73179	4.38088	3.86903
	T=72hrs	6.78172	8.08174	8.93132	5.99354	5.89036
	T=96hrs	11.9271	15.8357	16.9077	8.60877	8.34876

## Sheet: Figure 1C
Figure 1C (dot points)
	Time	NF2WT	NF2KO#1	NF2KO#2
	01:00:56	0.029625	0.0344	0.0531
	01:01:56	0.042075	0.04705	0.069375
	01:02:56	0.058425	0.058175	0.0822
	01:03:56	0.0682	0.069225	0.09575
	01:04:56	0.08145	0.077975	0.104975
	01:05:56	0.0908	0.08955	0.11835
	01:06:56	0.10105	0.0967	0.12505
	01:07:56	0.1092	0.105775	0.137075
	01:08:56	0.11855	0.115	0.145925
	01:09:56	0.12685	0.12245	0.1538
	01:10:56	0.1349	0.131275	0.16515
	01:11:56	0.14085	0.136625	0.1707
	01:12:56	0.151825	0.144625	0.18085
	01:13:56	0.159875	0.149475	0.18605
	01:14:56	0.16675	0.156425	0.1938
	01:15:56	0.171125	0.163325	0.201825
	01:16:56	0.1784	0.16855	0.207325
	01:17:56	0.1837	0.17435	0.2153
	01:18:56	0.19245	0.178925	0.22045
	01:19:56	0.19795	0.185925	0.22515
	01:20:56	0.2058	0.190175	0.231525
	01:21:56	0.213575	0.195375	0.2368
	01:22:56	0.216025	0.200525	0.242675
	01:23:56	0.2231	0.204975	0.24975
	01:24:56	0.22755	0.20865	0.253
	01:25:56	0.232675	0.212875	0.260975
	01:26:56	0.23745	0.21825	0.26465
	01:27:56	0.2459	0.223675	0.270175
	01:28:56	0.24665	0.226125	0.276925
	01:29:56	0.254025	0.231975	0.281425
	01:30:56	0.2576	0.2358	0.286975
	01:31:56	0.26295	0.240025	0.29325
	01:32:56	0.2674	0.244825	0.296
	01:33:56	0.270125	0.24825	0.301225
	01:34:56	0.275125	0.250275	0.3068
	01:35:56	0.277775	0.25475	0.30925
	01:36:56	0.284475	0.259325	0.31735
	01:37:56	0.2872	0.264025	0.3212
	01:38:56	0.2925	0.268325	0.32655
	01:39:56	0.29605	0.270225	0.329375
	01:40:56	0.30025	0.27215	0.335625
	01:41:56	0.303	0.2745	0.3379
	01:42:56	0.3056	0.277925	0.3422
	01:43:56	0.306725	0.280775	0.344575
	01:44:56	0.311075	0.2822	0.34865
	01:45:56	0.311325	0.2847	0.35075
	01:46:56	0.315375	0.2868	0.353125
	01:47:56	0.318825	0.288075	0.35995
	01:48:56	0.318625	0.292525	0.361025
	01:49:56	0.32325	0.292375	0.363875
	01:50:56	0.326675	0.29855	0.3687
	01:51:56	0.3281	0.29985	0.373575
	01:52:56	0.331525	0.303075	0.375
	01:53:56	0.33235	0.30475	0.37885
	01:54:56	0.3375	0.30895	0.3823
	01:55:56	0.33755	0.308375	0.384275
	01:56:56	0.3404	0.31375	0.388875
	01:57:56	0.34125	0.3138	0.390175
	01:58:56	0.34305	0.315525	0.394325
	01:59:56	0.347075	0.3189	0.395825
	02:00:56	0.3524	0.3201	0.400375
	02:01:56	0.351425	0.325	0.40435
	02:02:56	0.3527	0.32455	0.405275
	02:03:56	0.352825	0.325475	0.40785
	02:04:56	0.355475	0.330375	0.409575
	02:05:56	0.35925	0.330425	0.4144
	02:06:56	0.359775	0.334125	0.4176
	02:07:56	0.362175	0.3346	0.419975
	02:08:56	0.362725	0.33705	0.4217
	02:09:56	0.365975	0.3371	0.42405
	02:10:56	0.368175	0.33985	0.426325
	02:11:56	0.368425	0.34175	0.428075
	02:12:56	0.36935	0.344425	0.430125
	02:13:56	0.3734	0.344625	0.433325
	02:14:56	0.373025	0.34525	0.435975
	02:15:56	0.3729	0.348	0.434825
	02:16:56	0.3778	0.350475	0.43795
	02:17:56	0.377725	0.351375	0.44135
	02:18:56	0.3792	0.353225	0.445575
	02:19:56	0.3791	0.353675	0.445725
	02:20:56	0.382175	0.35685	0.44525
	02:21:56	0.381175	0.355475	0.45065
	02:22:56	0.3832	0.356925	0.448775
	02:23:56	0.386575	0.3592	0.45325
	02:24:56	0.3855	0.36015	0.4534
	02:25:56	0.386175	0.360325	0.457325
	02:26:56	0.3891	0.362175	0.459325
	02:27:56	0.387675	0.3629	0.458825
	02:28:56	0.391225	0.365025	0.461375
	02:29:56	0.3904	0.366025	0.463525
	02:30:56	0.393175	0.36825	0.462125
	02:31:56	0.393075	0.370175	0.464475
	02:32:56	0.39485	0.370225	0.4677
	02:33:56	0.39365	0.37225	0.4692
	02:34:56	0.397225	0.373	0.47205
	02:35:56	0.397425	0.37365	0.4726
	02:36:56	0.399175	0.3741	0.47385
	02:37:56	0.399525	0.37485	0.476
	02:38:56	0.401275	0.377525	0.47595
	02:39:56	0.4045	0.379	0.477775
	02:40:56	0.40485	0.3799	0.48035
	02:41:56	0.40355	0.38055	0.4812
	02:42:56	0.406025	0.379525	0.480925
	02:43:56	0.405025	0.384925	0.481225
	02:44:56	0.405875	0.384175	0.4852
	02:45:56	0.407875	0.3842	0.485875
	02:46:56	0.4085	0.3873	0.4892
	02:47:56	0.410075	0.389725	0.490225
	02:48:56	0.41145	0.386325	0.489575
	02:48:57	0.40895	0.390325	0.492725
	03:48:57	0.453425	0.452	0.56825
	04:48:57	0.470125	0.513825	0.624775
	05:48:57	0.4728	0.558225	0.651525
	06:48:57	0.469425	0.58325	0.66005
	07:48:57	0.4708	0.597225	0.658425
	08:48:57	0.47505	0.61065	0.673325
	09:48:57	0.478325	0.63245	0.683825
	10:48:57	0.4861	0.65325	0.703475
	11:48:57	0.49635	0.6763	0.72835
	12:48:57	0.511525	0.69685	0.757725
	13:48:57	0.527975	0.721975	0.791325
	14:48:57	0.54365	0.75215	0.823175
	15:48:57	0.5619	0.787075	0.8633
	16:48:57	0.581725	0.829	0.9056
	17:48:57	0.60105	0.86775	0.945925
	18:48:57	0.60685	0.88125	0.973575
	19:48:57	0.628675	0.918775	1.01383
	20:48:57	0.6426	0.946875	1.03852
	21:48:57	0.6531	0.9656	1.05793
	22:48:57	0.663325	0.984575	1.07117
	23:48:57	0.67725	1.00517	1.09072
	1 day, 0:48:57	0.68215	1.02553	1.11528
	1 day, 1:48:57	0.70245	1.0578	1.14343
	1 day, 2:48:57	0.71405	1.09722	1.18487
	1 day, 3:48:57	0.730375	1.14607	1.2287
	1 day, 4:48:57	0.750375	1.20617	1.27725
	1 day, 5:48:57	0.767875	1.26055	1.33312
	1 day, 6:48:57	0.791625	1.32407	1.39865
	1 day, 7:48:57	0.814325	1.39772	1.47287
	1 day, 8:48:57	0.838125	1.46342	1.5522
	1 day, 9:48:57	0.864575	1.53273	1.62775
	1 day, 10:48:57	0.888375	1.60345	1.69215
	1 day, 11:48:57	0.910125	1.67138	1.7531
	1 day, 12:48:57	0.930225	1.72778	1.80655
	1 day, 13:48:57	0.9529	1.78827	1.86643
	1 day, 14:48:57	0.970275	1.84607	1.92138
	1 day, 15:48:57	0.9944	1.91257	1.9841
	1 day, 16:48:57	1.01458	1.9895	2.05373
	1 day, 17:48:57	1.03605	2.0784	2.13135
	1 day, 18:48:57	1.06145	2.17597	2.22615
	1 day, 19:48:57	1.08373	2.2742	2.33365
	1 day, 20:48:57	1.1163	2.39985	2.45808
	1 day, 21:48:57	1.14885	2.53662	2.5826
	1 day, 22:48:57	1.17945	2.6658	2.70678
	1 day, 23:48:57	1.21275	2.80875	2.84018
	2 days, 0:48:57	1.24615	2.95083	2.95187
	2 days, 1:48:57	1.28465	3.10957	3.07245
	2 days, 2:48:57	1.32158	3.2518	3.18593
	2 days, 3:48:57	1.35928	3.3917	3.27065
	2 days, 4:48:57	1.39678	3.51733	3.36255
	2 days, 5:48:57	1.4278	3.64023	3.45942
	2 days, 6:48:57	1.45643	3.7681	3.56663
	2 days, 7:48:57	1.49015	3.9051	3.68913
	2 days, 8:48:57	1.5262	4.0484	3.79117
	2 days, 9:48:57	1.5577	4.16918	3.87788
	2 days, 10:48:57	1.58563	4.27255	3.9996
	2 days, 11:48:57	1.62852	4.40512	4.1467
	2 days, 12:48:57	1.66738	4.56025	4.25763
	2 days, 13:48:57	1.70353	4.6843	4.3936
	2 days, 14:48:57	1.74477	4.85228	4.5151
	2 days, 15:48:57	1.77945	5.0091	4.65688
	2 days, 16:48:57	1.82427	5.16003	4.77302
	2 days, 17:48:57	1.8619	5.29797	4.91205
	2 days, 18:48:57	1.8928	5.45402	5.01375
	2 days, 19:48:57	1.9359	5.57625	5.0997
	2 days, 20:48:57	1.96245	5.68673	5.16653
	2 days, 21:48:57	1.99392	5.81618	5.25933
	2 days, 22:48:57	2.02135	5.93807	5.33032
	2 days, 23:48:57	2.0473	6.02933	5.42943
	3 days, 0:48:57	2.09823	6.16387	5.5419
	3 days, 1:48:57	2.10888	6.24565	5.6061
	3 days, 2:48:57	2.12995	6.34775	5.66542
	3 days, 3:48:57	2.1496	6.42672	5.74808
	3 days, 4:48:57	2.16635	6.49998	5.8122
	3 days, 5:48:57	2.1896	6.5801	5.85725
	3 days, 6:48:57	2.20225	6.65072	5.91905
	3 days, 7:48:57	2.21303	6.725	5.96338
	3 days, 8:48:57	2.2287	6.78565	6.00623
	3 days, 9:48:57	2.24768	6.84865	6.04207
	3 days, 10:48:57	2.24993	6.929	6.06628
	3 days, 11:48:57	2.265	6.98878	6.08845
	3 days, 12:48:57	2.2808	7.04765	6.09243
	3 days, 13:48:57	2.28145	7.10033	6.09178
	3 days, 14:48:57	2.28578	7.15035	6.11295
	3 days, 15:48:57	2.2954	7.2003	6.13722
	3 days, 16:48:57	2.30025	7.22868	6.1423
	3 days, 17:48:57	2.3002	7.27018	6.1347
	3 days, 18:48:57	2.3107	7.31062	6.14968
	3 days, 19:48:57	2.2934	7.31647	6.12772
	3 days, 20:48:57	2.30005	7.35035	6.13118
	3 days, 21:48:57	2.3	7.39367	6.14878
	3 days, 22:48:57	2.30205	7.41963	6.15198
	3 days, 23:48:57	2.30032	7.46195	6.16135
	4 days, 0:48:57	2.29422	7.4874	6.16025
	4 days, 1:48:57	2.27505	7.51587	6.13938

## Sheet: Figure 1F
Figure 1F (dot points)
	NF2 datapoints			G6PD datapoints			ACSL3 datapoints			All other genes
	log2FC(WT)	log2FC(KO)		log2FC(WT)	log2FC(KO)		log2FC(WT)	log2FC(KO)		log2FC(WT)	log2FC(KO)
	5.51	-0.31		-0.09	-1.54		-0.94	-2.64		-0.43	-0.61
	6.05	-0.1		-0.47	-1.22		-0.6	-2.64		-0.47	-0.36
	6.76	1.21		0.04	-3.25		-0.1	-2.18		0.14	-0.2
	5.22	0.34		0.08	-3		-0.7	-5.32		0.03	-0.06
	6.36	0.97		-0.39	1.37		-0.67	-1.3		-0.92	0.01
	7.12	-0.3		-0.05	-3.56		-0.29	-1.38		-0.06	0.01
										-1.09	0.05
										0.39	0.1
										0.37	0.18
										0.08	0.45
										0.12	0.78
										-0.58	-0.38
										-0.03	-0.37
										-0.21	-0.34
										-0.2	-0.1
										-1.04	0.01
										-0.37	0.19
										-0.1	0.18
										-0.52	-0.42
										0.08	-0.29
										0.27	-0.16
										0.17	-0.15
										0	0.29
										0.57	0.29
										-0.3	0.42
										1.08	0.46
										-0.11	0.55
										-0.23	0.9
										0.8	1.06
										-1.4	-1.71
										-1.79	-1.58
										-1.14	-0.81
										-0.54	-0.4
										-0.57	0.15
										-0.74	1.15
										-1.97	-1.03
										-0.5	-0.5
										-0.23	-0.39
										0.28	-0.04
										-0.44	0.08
										-0.12	0.51
										-0.43	-0.39
										0.07	-0.18
										-0.3	0.18
										0.16	0.3
										0.2	0.38
										0.47	0.54
										0.04	-0.22
										-0.24	-0.06
										0.3	-0.06
										-0.42	0.2
										0.62	0.79
										0.12	1.09
										-0.96	-0.24
										-0.04	-0.05
										0.43	0.19
										-0.06	0.21
										-0.86	0.33
										0.06	0.78
										0	-0.62
										0.42	-0.28
										1.2	-0.25
										0.72	-0.18
										0.8	-0.15
										0.65	0.5
										-0.59	-0.69
										0.4	-0.19
										-0.18	-0.17
										-0.02	0.04
										0.04	0.24
										-1.49	0.63
										-0.55	-0.9
										-0.35	-0.33
										-0.66	-0.18
										-0.57	0.38
										0.22	0.55
										0.33	0.63
										-1.84	-0.32
										-0.07	-0.23
										-0.23	0.08
										0.16	0.19
										0.39	0.2
										0.46	0.51
										-0.42	-0.57
										-0.06	-0.5
										-0.04	-0.4
										-0.55	-0.34
										-0.18	-0.04
										-0.18	0.51
										-0.94	-0.46
										0.64	0.96
										-0.11	-0.24
										0.05	0.11
										-0.26	0.36
										0.22	0.58
										0.21	0.62
										0.28	0.66
										-0.31	-0.34
										0.51	-0.33
										-0.01	-0.1
										0.9	-0.03
										-0.86	0.58
										-0.03	1.16
										-0.15	-0.94
										0.14	-0.52
										-0.22	-0.49
										0.64	-0.15
										-0.04	-0.14
										0.43	-0.14
										-0.06	-0.48
										-0.39	-0.42
										-0.22	-0.31
										0.9	-0.25
										-0.17	0.05
										-0.8	1
										-0.56	0.01
										0.32	0.23
										0.08	0.36
										-0.18	0.37
										-0.29	0.45
										-0.38	0.56
										-0.12	-0.62
										-0.76	0.53
										-0.1	0.7
										-0.42	-0.18
										-0.49	0.06
										-0.05	0.18
										0.09	0.18
										-0.02	0.35
										-0.07	-0.42
										0.46	0.17
										0.15	0.6
										0.29	0.67
										-0.08	0.81
										0.06	0.89
										-0.04	-0.55
										0.59	-0.35
										-0.75	-0.23
										0.17	0.22
										-0.64	0.37
										0.4	0.43
										-0.96	-0.68
										0.1	-0.12
										0.51	-0.1
										-0.57	0.26
										0.5	0.36
										-0.45	0.98
										-0.88	-0.28
										-0.66	-0.16
										-0.14	-0.05
										0.49	0.13
										-0.43	0.14
										0.09	0.93
										0.73	-0.13
										0.2	-0.07
										-0.45	-0.04
										0.23	0.21
										-0.06	0.28
										0.01	0.73
										0.73	-0.76
										0.8	-0.71
										-0.47	0.3
										-0.25	0.54
										0.04	0.99
										0.45	1.02
										-0.07	-0.13
										-0.1	-0.04
										0	0.17
										-1.23	-0.37
										0.29	0.4
										-0.48	0.49
										0.1	-1.58
										-0.89	-0.85
										-0.74	-0.25
										0.41	-0.18
										0.48	0.28
										-0.33	0.32
										-0.7	-0.45
										-0.09	-0.09
										0.16	0.04
										-0.18	0.25
										-0.09	0.26
										-0.51	0.75
										0.58	-0.29
										-0.67	-0.13
										-0.05	0.75
										1.12	-0.61
										-0.01	-0.02
										-0.23	0.27
										-0.47	-0.21
										-0.25	-0.16
										0.2	-0.16
										-0.4	-0.03
										-0.67	0.22
										-0.19	0.91
										-0.15	-0.37
										-0.44	0.25
										1.08	0.3
										0.28	0.64
										-0.23	0.7
										-0.67	0.82
										-0.31	-0.06
										-0.37	0.12
										0.04	0.13
										0.09	0.41
										0.4	0.49
										-0.75	-0.23
										-0.16	-0.12
										0.09	0.18
										0.33	-0.97
										-0.13	-0.2
										0.03	-0.12
										-1.06	0.1
										0.68	0.41
										-0.52	0.52
										-0.07	-0.86
										-0.13	-0.77
										-0.22	-0.27
										-0.12	-0.18
										0.04	-0.14
										-0.67	0.13
										-0.55	-0.4
										0.01	-0.1
										0.59	0.2
										0.33	0.47
										-0.07	0.58
										0.17	0.8
										-5.64	-3.56
										-3.4	-3.12
										-3.25	-2.6
										-2.89	-2.15
										-2.64	-1.4
										0.23	-0.04
										-0.42	-0.46
										0.03	0.01
										0.43	0.03
										0.37	0.09
										0.13	0.45
										0.27	0.45
										0.12	-0.52
										-0.36	-0.3
										-0.31	-0.3
										-0.38	-0.17
										-0.54	-0.11
										-0.43	0.55
										-0.71	-0.44
										-1.23	-0.3
										0.06	0.06
										0.24	0.1
										-0.06	0.49
										-4.64	-4.47
										-3.32	-3.56
										-2	-3.25
										-3.06	-2.43
										-1.86	-1.69
										-1.06	-0.26
										-1.36	-2.25
										-0.04	-2.09
										-0.63	-1.38
										-0.27	-0.61
										-1.36	-0.57
										-0.71	-0.39
										-0.55	-0.48
										-0.6	-0.31
										0.03	-0.3
										-0.44	-0.12
										0.34	0.03
										0	0.06
										-0.04	-0.22
										-0.64	-0.1
										-0.59	-0.04
										-0.4	0.04
										0.19	0.34
										-0.59	0.48
										-2.94	-5.32
										-7.64	-4.06
										-3.94	-3.94
										-4.18	-2.15
										0.2	0.11
										0.4	0.23
										-0.7	0.36
										0.03	0.39
										-0.29	0.53
										-0.58	0.73
										-2.51	-0.84
										-0.56	-0.77
										-4.47	-0.71
										-1.56	-0.52
										-0.7	-0.11
										-0.15	0.18
										0.04	-0.69
										-0.27	-0.35
										-0.23	-0.28
										0.23	-0.14
										-1.94	-0.1
										0.04	0.86
										0.06	-0.93
										-0.35	-0.09
										-0.56	0.1
										0.06	0.3
										-0.14	0.37
										-0.18	1.2
										0.29	-0.07
										0.59	-0.04
										0.54	0.14
										-0.01	0.37
										0.34	0.45
										0.03	0.58
										-0.54	-0.42
										-0.81	-0.36
										0.78	-0.24
										-0.04	-0.02
										0.33	0.36
										0.16	-0.02
										0.01	0.14
										0.23	0.26
										0.28	0.56
										-0.13	0.67
										0.15	0.77
										-0.05	0.24
										0.28	0.24
										0.12	0.35
										-0.3	0.56
										-0.18	0.59
										0.42	0.94
										-0.17	-0.14
										0.12	-0.14
										0.28	-0.1
										1.04	0.26
										1.32	0.29
										0.53	0.58
										-0.42	-0.34
										-0.15	-0.26
										-0.62	-0.12
										0.43	0.16
										-0.37	0.21
										-0.82	0.23
										-0.18	0.04
										0.04	0.27
										0.52	0.4
										0.07	1.12
										-0.92	1.14
										-0.37	1.54
										0.06	-0.82
										0.05	-0.23
										-0.1	-0.21
										-0.68	-0.18
										-0.1	-0.02
										0.65	0.05
										0.5	-0.42
										-0.22	-0.23
										0.14	0.16
										0.08	0.29
										-0.11	0.36
										-0.11	1.35
										-0.88	-0.42
										-0.86	0.14
										-0.01	0.14
										0.6	0.14
										-0.12	0.21
										-0.74	0.69
										-0.04	-0.18
										0.03	0.14
										-0.34	0.36
										-1.49	0.65
										-0.24	0.65
										1.3	0.9
										-0.76	-0.47
										0.12	-0.22
										0.33	0.01
										0.21	0.08
										0.31	0.1
										-0.04	0.72
										0.3	-0.3
										-0.47	-0.24
										0.16	0.17
										0.08	0.18
										-0.04	0.23
										0.5	0.57
										0	-0.34
										0.24	0.16
										0.21	0.27
										0.21	0.32
										0.3	1.26
										-0.06	-0.03
										0.02	0.02
										0.2	0.2
										0.03	0.22
										0.16	0.32
										0.52	0.36
										0.16	-0.1
										-0.41	0.09
										0.82	0.16
										0.57	0.32
										0.2	0.38
										-0.66	0.91
										0.09	-0.47
										0.34	-0.33
										-0.42	-0.14
										0.33	0.26
										0.35	0.33
										0.82	0.71
										0.04	0.12
										0.19	0.12
										0.32	0.14
										-0.26	0.47
										0.15	0.49
										0.29	0.79
										-6.06	-4.64
										-3.32	-3.74
										-2.12	-2.15
										-2.4	-1.49
										-1.84	-1.47
										0.41	0.33
										-0.32	-0.21
										-0.97	-0.18
										0.04	0.08
										0.13	0.09
										0.62	0.31
										-0.68	0.38
										-0.3	-0.54
										-0.2	-0.21
										-0.16	-0.04
										0.01	0.37
										0.21	0.42
										0.34	0.52
										0.75	-0.17
										0	0.06
										0.38	0.07
										0.03	0.29
										-0.08	0.45
										0.68	0.45
										0.23	-0.29
										-0.33	-0.06
										-0.11	0.44
										-1.27	0.62
										0.22	0.65
										-0.36	1.24
										0.46	-0.62
										-0.31	0.01
										-0.33	0.04
										-0.56	0.05
										0.1	0.11
										-0.44	0.29
										-0.14	-0.57
										0.04	-0.09
										0.12	0.09
										-0.52	0.14
										0.06	0.18
										0.12	0.28
										-0.17	-0.4
										0.1	-0.31
										-0.55	-0.14
										0.51	0.04
										-1.22	0.21
										0.59	0.42
										-0.14	-0.42
										-0.07	-0.36
										-0.6	-0.21
										-0.23	-0.21
										0.57	0.34
										0.15	0.86
										0.69	-0.18
										0.27	0.24
										0.21	0.28
										0.43	0.3
										0.48	0.3
										0.28	1.15
										-0.59	-0.14
										-0.2	0.14
										0.71	0.14
										0.09	0.49
										0.33	0.72
										-0.02	0.91
										-0.21	-0.39
										-0.63	-0.34
										0.07	0.03
										0.1	0.06
										-0.36	0.14
										-0.04	1.61
										0.58	-0.52
										-0.52	-0.48
										-0.43	-0.11
										-0.12	-0.04
										-0.52	0.55
										0.69	0.65
										0.3	-0.21
										0.54	0.06
										0.33	0.18
										-0.06	0.55
										0.17	0.63
										-0.29	0.85
										-0.25	-0.2
										-0.18	-0.03
										-0.21	0.02
										-0.48	0.05
										-0.07	0.05
										0.07	0.24
										0.16	-0.74
										-0.48	-0.58
										0.34	-0.03
										-0.92	0.16
										-0.3	0.48
										-0.63	0.9
										-0.39	-0.51
										-0.48	-0.46
										-0.81	-0.08
										0.48	-0.02
										0.53	0.15
										0.78	0.29
										-0.31	-0.34
										-0.5	-0.22
										-0.34	-0.18
										0.06	-0.08
										0.44	0.13
										0.06	0.15
										-6.64	-6.64
										-3.56	-1.84
										-1.17	-1.43
										-1.42	-0.72
										0.3	0.01
										-0.07	0.33
										-0.4	-0.54
										-0.46	0.05
										-0.55	0.48
										-0.54	0.62
										-0.46	0.65
										-1.03	0.83
										-1.07	-0.7
										-0.08	-0.02
										-0.66	0.08
										-0.68	0.11
										0.34	0.17
										-0.18	1.36
										-0.15	-0.14
										0.42	-0.11
										-0.36	0.26
										0.11	0.71
										0.78	0.88
										0.36	1.76
										0.21	-0.23
										0.2	0.15
										0.33	0.29
										-0.45	0.3
										0.37	0.47
										0.53	0.77
										-0.69	-0.35
										0.2	-0.14
										0.1	0.33
										0.68	0.57
										0.3	0.67
										-0.8	0.73
										1.38	-0.24
										0.01	-0.2
										-0.27	-0.07
										0.35	-0.01
										-0.01	0.33
										0.3	0.76
										-0.77	-0.03
										0.38	0.19
										0.26	0.22
										0.01	0.23
										-0.67	0.58
										0.26	0.72
										0.42	-0.02
										0.11	0.2
										0.05	0.41
										-0.45	0.46
										0.61	0.67
										-0.94	0.7
										-0.77	-0.8
										-0.04	-0.41
										0.14	-0.34
										-0.01	-0.3
										-0.51	0.53
										0.67	-0.57
										-0.08	-0.42
										0.17	-0.25
										-0.38	-0.23
										0.73	0.06
										-0.16	0.44
										0.03	-0.63
										0.57	0.01
										0.33	0.08
										-0.6	0.12
										-0.2	0.33
										0.1	0.43
										0.1	-0.64
										-0.05	-0.48
										0.07	-0.2
										-0.07	0.14
										-0.46	0.6
										0.06	-0.03
										0.04	0.34
										0.61	0.71
										0.46	-0.1
										0.52	0.21
										-0.04	0.23
										0.25	0.4
										0.5	0.46
										-0.79	0.48
										-0.21	-0.67
										0.05	-0.11
										-2.36	-0.1
										-0.04	0.23
										-0.4	1.04
										-0.3	1.25
										-0.92	-0.36
										-0.04	-0.11
										-0.49	-0.04
										0.04	0.07
										0.74	0.21
										0.43	0.72
										0.67	-0.61
										-0.46	-0.37
										0.38	0.64
										-0.66	0.69
										-1.29	1.01
										-0.03	1.38
										0.61	-0.58
										0.1	-0.37
										0.14	-0.14
										-0.03	-0.04
										0.18	0.04
										-0.75	0.18
										0.88	0.17
										-1.74	1.14
										-0.21	-0.04
										0.45	-0.01
										0.52	0.16
										-0.09	0.74
										-0.12	0.77
										0.23	1.21
										0.19	-0.36
										-0.43	0.12
										-0.01	0.24
										0.66	0.26
										0.29	0.71
										0.33	0.76
										0.11	-0.44
										0.32	-0.19
										-0.38	0.04
										0.56	0.08
										-0.44	0.29
										0.84	1.01
										0	-0.34
										0.8	-0.23
										-0.21	0.14
										-0.47	0.18
										0.5	0.34
										-0.31	0.54
										0.14	-0.42
										-0.1	-0.36
										0.43	0.28
										-0.31	0.36
										0.67	0.81
										0.36	1.15
										-0.14	-0.42
										0.33	-0.17
										-0.07	-0.05
										0.35	0.2
										0.58	0.45
										-0.07	1.01
										-0.07	-0.32
										-0.15	-0.23
										0.36	0.68
										0.3	0.96
										-0.32	1.1
										-0.11	1.54
										-0.84	-0.37
										0.2	-0.22
										-0.41	0.3
										1	0.38
										0.54	0.48
										-0.1	1.38
										-0.57	-0.21
										0.2	-0.06
										-0.54	0.08
										-0.07	0.71
										0.2	1.19
										-0.25	1.56
										0.34	-0.38
										-0.45	-0.34
										0.2	0.34
										-0.31	0.45
										-0.46	1.04
										-0.42	1.09
										0.08	-0.16
										-0.27	0.06
										0.44	0.06
										-0.58	0.31
										-0.2	0.32
										0.62	0.67
										-0.09	-0.79
										-0.59	-0.51
										-0.2	-0.33
										-0.74	-0.15
										0.55	0.23
										-0.3	0.34
										1.35	-0.7
										0.78	-0.27
										0.55	-0.26
										-0.23	-0.16
										0.73	-0.04
										0.9	0.45
										0.94	-0.21
										-0.49	-0.18
										0.19	-0.16
										0.05	-0.04
										0.08	0.05
										0.59	0.3
										0.17	-0.1
										0.04	0.08
										-0.63	0.16
										-0.33	0.55
										0.34	0.79
										-0.49	1.06
										0.37	-0.35
										-0.04	-0.28
										0.54	-0.05
										0	-0.04
										0.33	0.5
										0	0.85
										0.16	-0.19
										0.9	-0.05
										0.33	0
										-0.18	0.54
										-0.29	0.68
										0.46	0.77
										0.01	-0.1
										0.89	0.23
										-0.66	0.34
										-0.1	0.42
										-0.81	0.43
										-0.28	0.49
										0.32	-0.38
										0.29	-0.3
										-4.84	-0.14
										0.48	0.14
										0.86	0.23
										0.72	0.53
										0.18	-0.92
										0.45	-0.23
										0.11	-0.18
										0.06	-0.12
										-0.02	0.14
										-1	0.23
										-0.18	-0.26
										0.23	0.12
										0.66	0.64
										-1.79	-2.4
										0.17	-0.92
										-1.79	-0.84
										-2.15	-0.74
										-1.64	0.05
										0.01	0.18
										-0.71	-0.11
										-0.16	0.04
										0.01	0.23
										0.13	0.32
										-0.24	0.61
										-0.84	0.62
										0.43	-0.05
										0.52	0.14
										0.02	0.62
										0.15	0.77
										-0.18	1.01
										-0.23	1.27
										-0.23	-0.4
										-0.67	-0.25
										-0.42	0.32
										0.48	0.63
										-0.24	0.82
										-2.32	1.27
										0.21	-0.25
										-0.1	0.04
										-0.46	0.23
										0.35	0.23
										-2.36	-3.64
										-2.15	-3.47
										-2.12	-2.89
										-1.62	-2.64
										-0.39	-0.63
										-0.3	-0.4
										-0.49	-0.57
										-0.18	0.27
										0.38	0.46
										0.08	0.48
										-1.09	0.56
										-0.29	0.78
										-0.1	-0.43
										-0.37	-0.27
										-0.54	-0.18
										0.96	-0.18
										0.04	0.15
										0.07	0.24
										0.28	-0.88
										0.26	-0.2
										-0.5	-0.04
										-0.11	0.4
										0.01	0.73
										1.6	2
										-0.28	-0.11
										-0.13	-0.01
										0.56	0.58
										0.08	0.61
										-0.1	0.69
										-0.47	1.36
										-0.15	-0.47
										0.06	-0.4
										-0.37	-0.3
										-0.96	-0.28
										-0.23	-0.04
										-0.14	0.15
										-0.56	-0.1
										0.51	0.15
										0.12	0.37
										-0.96	0.41
										0.01	0.46
										0.23	0.9
										-0.07	-0.36
										-0.21	0.31
										0.21	0.67
										0.35	0.72
										-0.03	0.99
										0.57	1.32
										0.41	-0.69
										0.07	-0.33
										-0.45	-0.14
										0.72	0.14
										-0.11	0.43
										0.42	0.89
										0.18	-0.08
										0.16	-0.02
										-0.67	0.05
										-0.04	0.06
										-0.19	0.08
										-0.27	1.2
										0.24	-0.62
										-0.75	-0.35
										0.08	-0.17
										0.55	0.04
										0.23	0.19
										-1.14	0.26
										-0.41	-0.14
										-0.34	0.01
										0.23	0.16
										-0.29	0.78
										-1.29	1.01
										-2.25	1.57
										0.08	-0.24
										0.1	-0.09
										0.26	0.24
										0.12	0.65
										-0.01	0.86
										-0.31	1.42
										0.09	-0.7
										0.37	-0.33
										0.24	-0.01
										-0.22	0.06
										-0.07	0.57
										0.3	1.04
										0.69	-0.97
										-0.22	-0.46
										-0.17	-0.22
										0.55	0.16
										-0.17	0.49
										-0.08	0.67
										0.31	0.12
										0.5	0.16
										0.45	0.32
										-0.12	0.42
										-0.08	0.62
										0.37	0.77
										-0.01	-0.44
										-0.77	-0.08
										0.67	0.1
										-0.24	0.22
										0.18	0.63
										0.78	0.81
										0.09	0.08
										-0.48	0.23
										-0.6	0.63
										-0.57	0.66
										0.08	0.7
										0.32	0.73
										0.05	-0.72
										-0.72	-0.62
										-0.09	-0.62
										-0.33	-0.15
										0.4	0.51
										0.37	0.71
										0.87	-0.05
										0.58	-0.01
										0.11	0.16
										-0.08	0.18
										0.29	0.33
										0.25	0.58
										-0.69	-0.46
										0.01	-0.01
										0.42	0.06
										0.13	0.19
										-0.31	0.26
										0.29	-0.27
										0.5	-0.44
										0.55	0.03
										-0.72	0.2
										0.3	0.34
										0.01	0.53
										0.24	1.33
										0.15	0.1
										0.69	0.18
										0	0.28
										0.64	0.36
										0.24	0.38
										-0.74	0.92
										-0.01	-0.74
										-1.76	-0.68
										0.3	-0.38
										-0.14	0.28
										0.16	0.36
										-0.28	0.63
										-0.7	-0.26
										0.36	-0.16
										0.79	-0.1
										0.03	0.25
										0.51	0.69
										0.82	1.1
										0.08	0.03
										-0.13	0.15
										0.42	0.53
										-0.09	0.66
										-0.06	0.87
										-0.86	0.9
										0.28	-0.28
										-0.25	0.04
										-0.48	0.12
										-0.24	0.31
										0.04	0.45
										-0.42	0.59
										-0.26	-0.17
										0.43	1.31
										-0.07	-0.31
										-0.37	-0.03
										0.85	0.08
										0.77	0.86
										-0.25	-0.52
										0.13	-0.3
										0.22	-0.11
										0.58	-0.02
										1	0.49
										0.23	0.89
										-0.33	-0.14
										0.29	-0.1
										0.52	-0.04
										-0.38	-0.03
										-0.42	0.58
										0.4	0.59
										-1.29	-3.64
										-2.06	-3.06
										-1	-2.6
										-0.51	-1.18
										-1.03	-1.09
										0.41	-0.39
										0.72	-0.07
										-0.19	0.12
										0.32	0.26
										0.54	0.26
										-0.33	1.15
										0.04	1.77
										-0.37	-0.56
										-0.19	-0.24
										1.24	0.1
										-0.31	-0.59
										0.17	-0.5
										0.04	0.01
										-0.28	0.04
										0.23	0.24
										0.38	0.45
										0.18	-1.2
										-0.92	-1
										0.42	-0.81
										0.24	-0.54
										-0.38	-0.32
										0.2	0.42
										0.13	-0.51
										0.95	-0.24
										-0.37	-0.01
										0.12	0.48
										0.15	0.54
										-0.46	0.9
										-0.22	-0.31
										0.43	0
										0.01	0.29
										-0.18	0.33
										0.08	0.33
										0.84	0.35
										0.37	0.3
										0.7	0.47
										-0.6	0.57
										-0.18	0.78
										-0.38	1.04
										-0.04	-0.01
										-0.24	0.76
										-0.43	0.3
										-0.13	0.59
										0.32	-0.23
										0.37	0.44
										-0.01	-0.35
										0.06	-0.28
										-2.25	-0.04
										0.2	-0.02
										0.26	0.26
										0.1	0.38
										0.74	-0.54
										0.3	-0.24
										-0.12	-0.18
										0.37	-0.12
										-0.49	-0.01
										-0.47	0.51
										0.66	-0.1
										0.19	-0.06
										0.13	-0.03
										0.3	0.21
										0.31	0.36
										-0.26	0.63
										0.79	-0.51
										0.68	-0.26
										0.15	-0.23
										0.41	-0.23
										0.22	0.04
										-0.09	0.13
										0.24	-0.36
										0.15	-0.21
										-0.38	-0.1
										0.21	0.45
										-0.08	0.6
										-0.01	0.68
										0.3	-0.01
										0.06	0.05
										-0.18	0.08
										-0.27	0.26
										-0.46	0.4
										-0.17	0.66
										-0.27	-0.59
										0.14	-0.01
										-0.14	0.09
										0.12	0.1
										-0.92	0.11
										-0.59	0.43
										0.18	0.3
										-0.74	0.63
										0.08	-0.92
										0.52	-0.23
										0.36	-0.14
										0.16	-0.06
										0.04	0.11
										0.5	0.62
										-0.85	-0.01
										-0.15	0.17
										0.1	0.26
										0.86	0.49
										-0.3	0.85
										0.37	1.06
										-0.04	-0.51
										-0.03	-0.48
										-0.89	-0.35
										0.24	-0.14
										0.15	-0.09
										0.08	0.88
										0.5	-0.42
										0.4	-0.16
										-0.28	0.08
										0.77	0.09
										0.53	0.25
										0.26	0.3
										-0.12	-0.11
										0.58	-0.08
										0.37	0.22
										0.29	0.35
										-0.2	0.48
										0.06	0.77
										0.09	-0.27
										-0.89	-0.1
										0.1	-0.03
										-0.45	0.03
										-0.1	0.78
										-0.39	1.93
										0.32	-0.85
										1.19	-0.58
										-0.59	-0.43
										-0.84	-0.4
										-0.39	0.55
										0.17	0.57
										0.52	0.16
										0.41	0.18
										0.43	0.19
										0.13	0.21
										0.73	0.38
										0.24	0.39
										0.61	-0.43
										0.15	0.09
										0.4	0.26
										0.67	0.41
										0.39	0.43
										-0.62	0.6
										-0.52	0.09
										0.24	-0.33
										0.16	-0.12
										0.05	0.21
										-0.41	0.36
										0.23	0.85
										0.28	1.27
										0.4	-0.49
										0.52	-0.07
										0.51	0.06
										0.06	0.12
										0.66	0.24
										0.29	0.34
										-0.36	-0.71
										-0.35	-0.59
										0.05	-0.01
										-0.07	0.02
										-0.11	0.06
										0.2	0.7
										-0.4	-0.41
										-0.36	-0.24
										-0.76	-0.2
										0	0.09
										0.01	0.29
										0.03	0.45
										-0.57	-0.72
										-0.15	0.32
										0.29	0.44
										-0.36	0.78
										-0.37	0.84
										0.38	0.98
										-0.9	-1.29
										-1.04	-1.2
										-1.36	-1.01
										-1.36	-0.8
										-1.2	-0.64
										-0.08	-0.39
										-0.19	-0.76
										0.21	0.01
										0.37	0.27
										0.02	0.41
										-0.19	0.45
										0.14	0.63
										-0.31	-0.52
										-0.02	-0.04
										0.08	0.04
										-0.33	0.15
										0.3	0.21
										0.38	0.36
										0.75	-0.41
										0.2	-0.2
										0.29	0.06
										1.3	0.1
										0.79	0.2
										0.52	0.24
										-0.56	-0.48
										0.08	0.43
										0.74	-0.56
										-0.18	-0.1
										1.32	0.96
										-0.16	-0.15
										-0.14	-0.05
										-0.22	0.13
										0	0.35
										0.23	0.47
										-0.12	0.79
										-0.41	-0.14
										0.36	-0.04
										0.22	0.06
										-0.04	0.25
										0.23	0.52
										-0.16	1.41
										0.12	-0.29
										0.21	-0.28
										-0.12	0.12
										-0.01	0.18
										0.44	1.33
										0.49	-0.51
										0.49	-0.1
										0.01	-0.07
										0.45	0.1
										-0.2	0.15
										0.18	0.21
										0.74	-0.6
										0.59	-0.44
										-0.29	0.01
										-0.68	0.44
										0.53	0.6
										-0.42	0.65
										0.04	-0.1
										0.07	0.01
										0.17	0.16
										0.23	0.27
										-0.22	0.7
										-0.49	0.71
										0.56	-0.41
										-0.33	-0.27
										0.4	0.33
										0.27	0.36
										0.01	1.13
										-0.11	1.21
										-0.58	-0.23
										-0.08	0.09
										-0.62	0.29
										-0.37	0.3
										0.91	0.37
										0.93	0.91
										0.07	-0.8
										-0.14	-0.48
										0.16	0
										-0.57	0.01
										-0.28	0.06
										-0.23	0.09
										-0.45	0.96
										0.59	0.04
										-0.06	0.06
										-0.07	0.21
										0.08	0.95
										-0.16	1.49
										-0.06	-0.39
										0.69	-0.38
										0.31	0.02
										0.44	0.17
										0.11	0.48
										0.69	1.14
										0.14	1.4
										-0.21	-1
										0.53	-0.36
										0.21	0.1
										-0.1	0.63
										-0.08	0.85
										-5.64	-5.64
										-5.06	-4.64
										-2.03	-3.74
										-2.47	-2.79
										-3.4	-0.69
										-1.62	-0.69
										0.27	-0.4
										0.4	-0.21
										-0.17	0.12
										0.38	0.28
										0.45	0.44
										-0.25	0.74
										0.17	-0.31
										0.2	0.01
										-0.1	0.14
										0.07	0.16
										-0.35	1.02
										-0.11	-0.19
										-0.23	0.16
										0.2	0.29
										0.56	0.38
										-0.24	0.53
										0.46	-0.17
										0	-0.05
										-0.71	0.18
										0.36	0.21
										0.9	0.26
										-0.46	0.32
										0.2	-1.03
										-0.13	-0.54
										1.44	-0.01
										1.06	0.14
										0.31	0.23
										0.1	0.43
										-1.49	-0.28
										-1.2	-0.1
										-2.12	0.23
										-0.86	0.41
										-1.79	0.45
										-1.84	0.79
										0.65	-0.57
										0.04	0.02
										0.07	0.37
										-0.1	0.44
										0.13	0.53
										0.89	1.31
										0.19	-0.37
										-0.76	-0.12
										0.37	-0.07
										-0.33	-0.01
										0.08	0.14
										-0.81	0.42
										-0.71	-1.36
										-1.54	-1.3
										-0.89	-0.88
										-1.27	-0.64
										-1.86	-0.44
										-1.45	-0.31
										-5.64	-2.74
										-0.81	-2.69
										-2.09	-2.36
										-2.25	-1.49
										-0.56	-7
										-0.93	-1.01
										-0.86	-1.01
										-1.32	-0.89
										-1.6	-0.84
										-0.24	-0.29
										0.32	-0.47
										0.83	-0.1
										-0.37	0.06
										-0.29	0.09
										-0.54	0.34
										-0.05	0.41
										-2.43	-1.32
										0.14	-0.18
										0.24	0.15
										-0.08	0.16
										0.54	0.24
										-0.08	0.41
										-0.13	0.43
										-0.46	-1.14
										0.06	-0.68
										0.08	-0.64
										-0.41	-0.63
										0.26	-0.1
										0.53	0.75
										-7	-4.47
										-1.01	-0.4
										-0.06	-0.39
										-0.26	0.33
										-1.79	0.52
										1.12	-1.18
										-0.54	-1.1
										-1.06	-1.07
										-0.42	-0.85
										-1.1	-0.39
										0.24	1
										0.57	-0.05
										0.19	0.3
										-0.3	0.37
										-0.21	0.88
										0.19	1.46
										0.53	-0.15
										0.06	-0.12
										-0.13	0.26
										0.22	0.5
										0.65	0.61
										-0.04	-0.43
										-0.11	-0.06
										-0.18	-0.03
										-0.27	0.14
										-0.3	0.24
										-0.01	0.33
										-0.59	-0.08
										0.02	0.2
										0.19	0.24
										-0.07	0.28
										-0.42	0.29
										-0.3	1.25
										-0.17	-0.45
										-0.3	-0.28
										-0.35	-0.26
										0.1	0.11
										0.53	0.75
										0.41	0.79
										0.04	-0.16
										0.19	-0.14
										0.73	-0.13
										0.55	0.01
										-0.62	0.43
										-0.24	0.82
										-0.17	-0.52
										-0.02	-0.25
										0.33	-0.18
										0.29	0.04
										0.44	0.29
										-0.56	0.82
										0.63	-0.43
										0.12	-0.16
										0.28	0.01
										0.3	0.44
										0.66	0.72
										-0.12	0.79
										0.93	-0.31
										-0.22	-0.01
										0.36	0.1
										0.2	0.32
										-0.3	0.36
										0.85	1.28
										-0.31	-0.72
										-0.1	-0.61
										-0.31	-0.4
										0.71	0.1
										-0.16	0.29
										-0.09	0.32
										-0.44	-0.19
										0.33	-0.01
										0.31	0.08
										-0.6	0.14
										-0.3	0.43
										-0.54	1.42
										-0.96	-0.5
										0.43	-0.1
										-0.17	0.32
										0.24	-0.06
										0.39	0.13
										0.26	0.24
										-0.13	0.53
										-0.01	-0.52
										0.28	-0.13
										0.26	0
										0.11	0.02
										-1.17	0.21
										-1.23	0.68
										0.17	-0.58
										-0.67	-0.5
										0.51	-0.16
										0.53	0.21
										0.39	0.22
										0.2	0.58
										-1.03	-0.69
										0.09	-0.67
										0.06	0.01
										-0.3	0.05
										0.37	0.16
										0.56	0.36
										0.02	-0.42
										0.22	-0.07
										0.29	0.21
										-0.26	0.38
										0.2	0.46
										-0.21	0.51
										-0.84	-0.63
										-0.43	-0.5
										-0.62	-0.3
										-0.3	-0.3
										-0.3	-0.04
										-0.01	0.75
										-0.43	-0.6
										-0.94	-0.23
										-0.14	0.26
										0.11	0.29
										-0.4	0.52
										-0.59	0.9
										0.41	-0.27
										0.33	-0.15
										0.29	0.14
										-0.21	0.23
										0.05	0.31
										0.27	0.64
										-0.36	-0.01
										-0.01	0.1
										0.3	0.33
										-0.12	0.38
										-1.14	1.06
										-0.29	1.69
										-0.02	-0.67
										-0.3	-0.48
										-0.25	-0.45
										-0.04	-0.4
										0.62	-0.04
										-0.77	0.11
										0.34	-0.51
										-0.07	-0.47
										0.46	0.04
										-0.04	0.51
										0.04	0.89
										0.16	1.37
										0.04	-0.22
										-0.16	-0.13
										-0.05	-0.11
										0.13	0.2
										0.11	0.23
										0.16	0.3
										-0.04	-0.76
										0.65	-0.1
										0.32	0.34
										-0.42	0.38
										0.6	0.51
										0.68	0.54
										0.29	-0.38
										0.21	0.51
										0.59	0.52
										0.32	0.74
										0.04	-0.21
										-1.1	0.03
										0.08	0.09
										1.11	0.26
										0.16	0.44
										-0.4	0.63
										-0.44	-0.23
										0.01	-0.07
										0.13	-0.07
										-0.07	-0.01
										-0.14	0
										0.86	0.04
										-0.37	-0.15
										0.47	0.29
										0.26	0.4
										0.11	0.49
										-0.28	0.61
										-0.04	1.24
										0.31	0.14
										-0.36	0.16
										-0.56	0.68
										0.52	0.68
										0.26	-0.33
										0.64	-0.32
										-0.36	-0.3
										-0.23	-0.05
										-0.14	0.14
										-0.06	0.25
										-0.07	-0.54
										0.17	-0.32
										0.01	-0.26
										0.4	-0.12
										-0.18	-0.1
										-0.37	0.02
										-0.6	-0.48
										-0.71	-0.23
										0.22	0.14
										-0.85	0.48
										0.02	0.49
										0.52	1.94
										-0.11	-0.33
										0.45	-0.1
										0.02	0.21
										0.41	0.22
										0.24	0.37
										-1.06	0.54
										0.58	-1.29
										0.09	-0.04
										-0.49	0.15
										-0.08	0.51
										0.42	0.52
										-0.1	0.57
										-0.13	-0.56
										0.24	0.08
										0.26	0.13
										0.41	0.16
										0.12	0.18
										0.16	0.37
										0.08	-0.25
										0.24	0.01
										0.65	0.12
										0.16	0.2
										0.04	0.38
										0.04	0.44
										-0.05	-0.69
										-0.08	-0.66
										-0.63	-0.52
										-0.09	-0.47
										0.49	0.18
										-0.23	0.5
										0.18	-0.85
										-0.03	-0.49
										0.24	-0.05
										0.5	-0.05
										0.37	-0.01
										-1.09	0.74
										0.66	-0.15
										0.07	0.04
										-0.01	0.51
										-0.05	0.53
										0.06	0.57
										0.18	1.55
										-0.37	-0.58
										-0.05	0.07
										0.24	0.19
										0.11	0.32
										-0.12	0.9
										-0.54	1.06
										0.26	-0.07
										0.28	0.06
										0.13	0.29
										0.58	0.46
										0.1	0.72
										-0.22	0.77
										0.39	-0.22
										0.33	-0.11
										0.01	0.3
										0.21	0.67
										0.01	1.14
										-0.63	1.95
										0.31	-0.23
										0.66	-0.1
										0.26	0.01
										0.41	0.1
										0.21	0.12
										0.46	0.55
										0.1	-0.3
										0.63	-0.3
										0.07	-0.1
										0.41	-0.04
										0.5	0.51
										-0.42	0.89
										0.54	-0.86
										-0.16	-0.63
										-0.64	-0.19
										-0.01	0.04
										-0.18	0.28
										0.08	0.51
										0.17	-0.37
										0.88	0.01
										0.1	0.33
										-0.05	0.4
										-0.17	0.41
										0.37	0.47
										0.47	-0.46
										0.01	-0.23
										0.12	-0.01
										0.34	0.46
										-0.03	0.74
										0.33	1.27
										-0.07	0.3
										-0.85	0.31
										0.07	0.31
										0.14	0.61
										-0.44	0.7
										-2.25	0.83
										0.29	-0.63
										-0.03	-0.22
										-0.13	0.03
										-0.17	0.2
										-0.61	0.31
										-1.17	0.84
										-0.01	-0.38
										0.17	-0.19
										-0.33	0.06
										-0.13	0.15
										0.24	0.62
										0.03	0.81
										-0.18	-0.36
										0.97	-0.29
										0.6	-0.07
										0.44	0.05
										-0.23	0.27
										0.16	1.16
										0.21	-0.75
										-0.01	-0.01
										0	0.26
										0.41	0.57
										0.75	0.87
										-0.42	1.43
										0.2	-0.29
										0.32	-0.23
										0.19	-0.06
										-0.04	0.07
										0.29	0.1
										-0.23	0.26
										0.08	-0.35
										0.05	-0.14
										-0.32	0.25
										-0.15	0.38
										-0.14	1.13
										0.33	1.24
										0.03	-0.5
										0.36	-0.39
										0.01	-0.23
										0.31	-0.22
										1.5	-0.1
										0.16	0.32
										0.67	-0.47
										-0.4	0.05
										-0.22	0.2
										0.3	0.29
										0.44	0.33
										0.22	0.42
										-0.34	-0.28
										-0.14	-0.23
										-0.04	-0.18
										0.45	-0.01
										-0.13	0.2
										-0.58	1.01
										-0.13	-0.1
										0.58	0.06
										0.16	0.41
										0.94	0.5
										-0.08	0.55
										0.14	0.71
										-0.18	-0.82
										-0.07	-0.35
										-0.5	-0.18
										0.23	-0.09
										0.01	0.3
										0.04	0.79
										0.21	-0.67
										-0.01	-0.51
										-0.36	-0.42
										-0.54	0.02
										0.72	0.12
										0.26	0.24
										-1.09	-0.76
										-0.23	-0.56
										-0.49	-0.23
										0.4	-0.1
										0.09	0.46
										-0.23	0.9
										0.19	-0.64
										0.2	-0.43
										0.44	-0.41
										0.53	-0.07
										-0.86	0.62
										0.21	1.07
										0.2	-0.72
										-0.38	-0.56
										0.43	-0.42
										0.41	0
										-0.77	0.73
										-0.62	1.41
										-1.18	-0.47
										-0.29	-0.18
										-0.01	0.02
										0.14	0.04
										-0.15	0.13
										-0.24	1.11
										0.33	-0.04
										0.57	-0.01
										0.12	0.36
										-0.25	0.41
										0.58	0.8
										-0.23	0.85
										-0.51	-0.59
										0.11	-0.52
										0.52	-0.34
										-0.08	0.14
										0.06	0.36
										-0.12	0.66
										-3.06	-2.18
										-1.14	-1.76
										-0.38	0.06
										0.02	0.7
										-3.64	-3
										-1.92	-2.36
										-1.47	-0.88
										-0.48	-0.63
										-0.44	-0.48
										-0.11	-0.39
										-0.77	-0.11
										-0.99	0.22
										0.34	0.26
										0.13	0.85
										0.14	-0.09
										0.3	0.06
										0.3	0.23
										-0.51	0.53
										-0.24	0.55
										0.16	0.72
										0.48	-1.07
										-0.77	-0.61
										0.35	0.22
										-0.14	0.36
										0.12	0.43
										0.2	0.7
										-0.43	-0.49
										-0.1	0.16
										1.16	0.16
										-0.3	0.18
										0.02	0.37
										0.44	0.92
										0.51	-0.41
										-0.14	-0.36
										-0.33	-0.12
										-0.18	0
										-0.89	0.1
										-0.84	0.51
										-0.01	-0.46
										-0.74	-0.22
										0.53	-0.05
										-0.34	0.05
										-0.38	0.08
										1.38	0.53
										-1.62	-0.77
										0.17	-0.36
										-0.03	-0.19
										0.9	0.04
										0.63	0.16
										-0.71	0.34
										-0.07	-0.43
										0	-0.38
										0.51	-0.18
										-0.14	0.3
										0.01	0.32
										0.1	0.54
										0.23	-0.3
										-0.01	0.34
										0.26	0.4
										-0.46	0.58
										0.2	0.61
										0.22	0.65
										0.38	-0.43
										-0.25	-0.23
										0.16	-0.13
										0.02	-0.11
										0.01	0.18
										-0.31	0.88
										-0.38	-0.43
										-0.06	-0.36
										0.01	-0.25
										0.21	-0.15
										-0.18	-0.1
										-0.6	0.3
										-0.36	-0.23
										0.53	-0.21
										-0.23	-0.19
										1.2	0.24
										-0.5	0.35
										0.12	0.99
										0.25	-0.24
										0.69	0.12
										0.43	0.13
										0.26	0.2
										0.18	0.29
										0.79	0.3
										0.3	-0.44
										-0.43	-0.21
										0.14	-0.14
										0.04	0.27
										0.14	0.41
										0.6	0.54
										-0.29	0.1
										0.44	0.11
										0.49	0.15
										0.52	0.29
										0.05	0.3
										0.32	0.82
										0.17	-0.72
										-0.12	-0.59
										0.02	-0.05
										0.24	0.3
										0.66	0.35
										0.28	0.56
										-0.06	-0.08
										0.47	0.05
										0.65	0.14
										0.12	0.38
										0.07	0.72
										0.1	1.11
										0.14	0.15
										-0.79	0.21
										-0.3	0.43
										-0.72	0.71
										0.16	1.05
										-0.3	1.21
										0.58	-0.72
										0.14	-0.23
										0.34	0.09
										0.29	0.29
										0.07	0.61
										-0.85	0.75
										0.61	-0.36
										0.34	-0.1
										-0.31	-0.06
										-0.28	0.28
										0.01	0.38
										-0.56	0.49
										0.31	-0.07
										-0.11	-0.05
										0.08	0.18
										-0.23	0.5
										0.38	-0.2
										0.41	-0.2
										0.14	0.18
										0.41	0.23
										-0.18	0.27
										0	1.32
										-0.52	0.83
										0.02	0.1
										0.28	0.45
										-0.23	-0.23
										-0.14	-0.03
										0.82	0.12
										-0.05	0.13
										0.27	0.4
										-0.23	-0.18
										0.14	0.51
										0.65	-0.07
										0.62	0.16
										-0.14	0.26
										-0.11	0.3
										-0.33	0.34
										0.92	0.63
										-0.16	-0.55
										0.01	-0.22
										-0.25	-0.18
										0.08	-0.02
										0.8	0.21
										0.6	0.49
										-0.55	-0.69
										-0.07	-0.18
										-0.86	-0.15
										0.54	0.08
										-0.6	0.23
										-0.76	0.43
										-0.07	-0.03
										0.21	0.13
										0.29	0.22
										-0.5	0.47
										0.22	0.53
										-0.07	1.14
										-1.12	-0.13
										-0.3	-0.09
										-0.02	0.13
										-0.26	0.19
										0.08	0.68
										-0.14	1.02
										1.36	-0.25
										0.14	-0.06
										1.09	0.14
										0.3	0.21
										-0.86	0.23
										0.31	0.38
										0.03	-0.32
										-0.33	-0.07
										-0.92	0.12
										-0.2	0.63
										0.18	-0.29
										0.29	-0.22
										0.91	0.24
										0.45	0.28
										0.36	0.38
										0.54	0.56
										0.38	-0.31
										-0.34	0.04
										0.01	0.15
										0.16	0.15
										-0.9	0.22
										0.41	-0.42
										0.11	-0.17
										0.4	-0.1
										-0.31	0.45
										-0.13	0.52
										-0.26	0.99
										0.18	-0.31
										0.43	-0.22
										0.34	-0.05
										0.29	0.24
										-0.2	0.54
										-0.86	0.66
										0.19	-0.36
										0.06	-0.18
										0.16	0.33
										-0.14	0.35
										-0.67	1.02
										-0.26	0
										-0.66	0.12
										0.43	0.14
										0.32	0.32
										-1.29	0.61
										-0.8	1.13
										-0.66	-0.3
										-0.42	0
										-0.67	0.08
										-0.27	0.28
										0.28	0.66
										-0.01	0.06
										0.3	0.08
										0.77	0.4
										0.88	0.52
										0.07	0.77
										-1.27	-1.25
										-1.47	-0.48
										-2.18	-0.47
										-0.11	-0.35
										-2.84	-0.27
										-0.07	-0.3
										-0.04	0.02
										-0.34	0.34
										0.08	0.74
										-0.46	0.75
										0.49	1
										-0.45	-0.13
										-0.06	0.07
										0.29	0.28
										0.19	0.51
										0.33	0.61
										0.37	0.93
										-0.66	-1.14
										0.12	-0.44
										-0.59	-0.23
										0.74	-0.12
										0.07	-0.01
										0.57	0.16
										-0.12	-0.27
										0.56	-0.14
										-0.7	0.25
										0.52	0.32
										0.1	0.36
										0.38	0.58
										-0.1	-0.19
										0.84	-0.02
										0.55	0.42
										-0.08	0.46
										-0.19	0.53
										-0.27	1.37
										0.48	-0.18
										-0.44	0.09
										-0.11	0.17
										0.2	0.24
[truncated: 87,912 more rows]

## Sheet: Figure 2A
Figure 2A (dot points)
	NF2WT		NF2KO#1
	sgcontrol (AAVS1)	sgG6PD	sgcontrol (AAVS1)	sgG6PD
	1	1.07825	0.881466	0.528748
	1	0.993778	1.05932	0.631015
	1	0.993436	1.19301	0.551512
	1	1.23402	0.81959	0.662091
	1	0.88472	0.80073	0.43778

## Sheet: Figure 2B
Figure 2B (dot points)
	NF2WT		NF2KO#1
	sgcontrol (AAVS1)	sgG6PD	sgcontrol (AAVS1)	sgG6PD
	1	1.28342	1.31647	6.04695
	1	1.35341	1.09025	4.23669
	1	1.75191	1.73785	13.6091

## Sheet: Figure 2C
Figure 2C (uncropped WB)

## Sheet: Figure  2D
Figure 2D (dot points)
	NF2WT	NF2KO#1	NF2KO#2
	0.902552	0.287147	0.376786
	0.93561	0.403125	0.537496
	1.08695	0.444291	0.783669
	0.847573	0.368002	0.4813
	0.966087	0.535476	0.54298

## Sheet: Figure 2F
Figure 2F (dot points)
	NF2WT	NF2KO#1	NF2KO#2
	0.913043	0.053846	0.032609
	0.846154	0.042553	0.021739
	0.925	0.072727	0.03

## Sheet: Figure 2H
Figure 2H (uncropped WB)

[truncated: 64 more sheets: Figure 2I, Figure 2J, Figure 2K, Figure 2L, Figure 3A, Figure 3B, Figure 3C, Figure 3D, Figure 3E, Figure 3F, Figure 4A, Figure 4B, Figure 4C, Figure 4D, Figure 4E, Figure 4F, Figure 4G, Figure 4H, Figure 5A, Figure 5B …]
